# Supplementary material for: Systemic and local effect of the Drosophila headcase gene and its role in stress protection of Adult Progenitor Cells
Source: PLoS Genet. 2021 Feb 8;17(2):e1009362. doi: 10.1371/journal.pgen.1009362 (PMC7895379; doi:10.1371/journal.pgen.1009362)
Supplement: S1 File — (XLSX) [file pgen.1009362.s005.xlsx]

## Sheet: Fig 1A
	Death events
hdcBG00237/BG00237 (n=90)	Embryo	L1	L2	L3	Pupa
Replicate 1 (n=30)	13	10	6	1	0
Replicate 2 (n=30)	11	9	8	0	2
Replicate 3 (n=30)	6	8	12	3	1
	Death events
hdc43/43 (n=90)	Embryo	L1	L2	L3	Pupa
Replicate 1 (n=30)	3	2	4	1	20
Replicate 2 (n=30)	1	8	2	1	18
Replicate 3 (n=30)	1	4	3	0	22
	Death events
hdc50/50 (n=90)	Embryo	L1	L2	L3	Pupa
Replicate 1 (n=30)	8	7	3	0	12
Replicate 2 (n=30)	5	7	4	1	13
Replicate 3 (n=30)	4	10	7	2	7

## Sheet: Fig 1C
			hdc43/+	hdc50/+	hdcBG00237/+	hdc43/hdc43	hdc50/hdc50	hdcBG00237/hdcBG00237				hdc43/+	hdc50/+	hdcBG00237/+	hdc43/hdc43	hdc50/hdc50	hdcBG00237/hdcBG00237
			number of individuals reaching pupal stage (cumulative)									% of individuals reaching pupal stage (cumulative)
	Hours AEL
	100		0	0	0	0	0	0				0	0	0	0	0	0
	116		0	1	0	0	0	0				0	1.11111	0	0	0	0
	120		1	1	1	0	1	0				1.11111	1.11111	1.11111	0	1.13636	0
	125		2	2	1	2	1	0				2.22222	2.22222	1.11111	2.27273	1.13636	0
	130		6	7	5	4	4	0				6.66667	7.77778	5.55556	4.54545	4.54545	0
	135		7	8	5	4	5	0				7.77778	8.88889	5.55556	4.54545	5.68182	0
	140		8	8	8	5	6	0				8.88889	8.88889	8.88889	5.68182	6.81818	0
	145		14	10	9	7	8	1				15.5556	11.1111	10	7.95455	9.09091	2.5
	150		16	11	12	10	9	1				17.7778	12.2222	13.3333	11.3636	10.2273	2.5
	155		24	22	20	15	13	2				26.6667	24.4444	22.2222	17.0455	14.7727	5
	160		47	43	38	17	16	2				52.2222	47.7778	42.2222	19.3182	18.1818	5
	165		58	56	52	20	25	3				64.4444	62.2222	57.7778	22.7273	28.4091	7.5
	170		76	72	75	25	27	4				84.4444	80	83.3333	28.4091	30.6818	10
	175		77	79	76	33	30	7				85.5556	87.7778	84.4444	37.5	34.0909	17.5
	180		88	87	89	37	39	10				97.7778	96.6667	98.8889	42.0455	44.3182	25
	185		90	90	90	39	40	11				100	100	100	44.3182	45.4545	27.5
	190					45	42	11							51.1364	47.7273	27.5
	195					49	51	13							55.6818	57.9545	32.5
	200					51	55	13							57.9545	62.5	32.5
	205					62	61	15							70.4545	69.3182	37.5
	210					75	77	17							85.2273	87.5	42.5
	215					77	77	19							87.5	87.5	47.5
	220					79	81	22							89.7727	92.0455	55
	225					81	84	25							92.0455	95.4545	62.5
	230					88	86	27							100	97.7273	67.5
	235						88	32								100	80
	240							33									82.5
	245							35									87.5
	250							38									95
	255							40									100
			total number of individuals scored
			90	90	90	88	88	40

## Sheet: Fig 1D and associated Fig S1
	phmGal4/+	phmGal4/hdcRI	phmGal4/hdcR2				P value and statistical significance				P value and statistical significance
L1/L2 dead	2	40	19				Test	Fisher's exact test			Test	Fisher's exact test
L3 arrested	0	60	70				P value	<0.0001			P value	<0.0001
L3 dead	0	0	11				P value summary	****			P value summary	****
Pupariated	98	0	0				One- or two-sided	Two-sided			One- or two-sided	Two-sided
Sum num individuals	100	100	100				Statistically significant (P < 0.05)?	Yes			Statistically significant (P < 0.05)?	Yes
							Data analyzed	L1-L2 dead	molted L3		Data analyzed	L1/L2 dead	molted L3
							phmGal4/+	2	98		amn c651 Gal4/+	1	99
							phmGal4/hdcRI	40	60		amn c651 Gal4/hdcRI	38	62
	amn c651 Gal4/+	amn c651 Gal4/hdcRI	amn c651 Gal4/hdcR2
L1/L2 dead	1	38	13
L3 arrested	0	62	46				P value and statistical significance				P value and statistical significance
L3 dead	0	0	37				Test	Fisher's exact test			Test	Fisher's exact test
Pupariated	99	0	4				P value	<0.0001			P value	<0.0001
Sum num individuals	100	100	100				P value summary	****			P value summary	****
							One- or two-sided	Two-sided			One- or two-sided	Two-sided
							Statistically significant (P < 0.05)?	Yes			Statistically significant (P < 0.05)?	Yes
							Data analyzed	L1-L2 dead	molted L3		Data analyzed	L1/L2 dead	molted L3
							phmGal4/+	2	98		amn c651 Gal4/+	1	99
							phmGal4/hdcR2	19	70		amn c651 Gal4/hdcRI	13	46
							P value and statistical significance				P value and statistical significance
							Test	Fisher's exact test			Test	Fisher's exact test
							P value	<0.0001			P value	<0.0001
							P value summary	****			P value summary	****
							One- or two-sided	Two-sided			One- or two-sided	Two-sided
							Statistically significant (P < 0.05)?	Yes			Statistically significant (P < 0.05)?	Yes
							Data analyzed	L3 arrested	L3 dead / Pupariated		Data analyzed	L3 arrested	L3 dead / Pupariated
							phmGal4/+	0	98		amn c651 Gal4/+	0	99
							phmGal4/hdcRI	60	0		amn c651 Gal4/hdcRI	62	0
							P value and statistical significance				P value and statistical significance
							Test	Fisher's exact test			Test	Fisher's exact test
							P value	<0.0001			P value	<0.0001
							P value summary	****			P value summary	****
							One- or two-sided	Two-sided			One- or two-sided	Two-sided
							Statistically significant (P < 0.05)?	Yes			Statistically significant (P < 0.05)?	Yes
							Data analyzed	L3 arrested	L3 dead / Pupariated		Data analyzed	L3 arrested	L3 dead / Pupariated
							phmGal4/+	0	98		amn c651 Gal4/+	0	99
							phmGal4/hdcR2	70	11		amn c651 Gal4/hdcR2	46	41

## Sheet: Fig 1D'
	Control + EtOH	Ecdysone treated
	phmGal4/hdcRI	phmGal4/hdcRI			P value and statistical significance
L3 arrested	99	77			Test	Fisher's exact test
L3 dead / Pupariated	1	23			P value	<0.0001
Sum num individuals	100	100			P value summary	****
					One- or two-sided	Two-sided
					Statistically significant (P < 0.05)?	Yes
					Data analyzed	L3 arrested	L3 dead / Pupariated
					control + EtOH	99	1
					hdcRI + 20HE	77	23

## Sheet: Fig 2B
		C value percentages
		phmGal4/+	hdcBG20037	phmGal4/hdcRI	phmGal4/hdcR2
	8C	0	20	6	1
	16C	4	42	54	12
	32C	30	30	26	28
	64C	50	8	12	50
	128C	16	0	2	9

## Sheet: Fig 2C
	Cell numbers / PG
	phmGal4/+	hdcBG00237	phmGal4/hdcR1	phmGal4/hdcR2				Welch's ANOVA test			Number of families	1
	43	40	41	31				W (DFn, DFd)	10.32 (3.000, 19.14)		Number of comparisons per family	6
	48	38	37	30				P value	0.0003		Alpha	0.05
	47	28	35	28				P value summary	***
	46	32	47	33				Significant diff. among means (P < 0.05)?	Yes		Dunnett's T3 multiple comparisons test	Mean Diff.	95.00% CI of diff.	Below threshold?	Summary	Adjusted P Value
	42	44	45	45							phmGal4/+ vs. hdcBG00237	12.2	3.181 to 21.22	Yes	**	0.0022	A-B
	52	32	44	50							phmGal4/+ vs. phmGal4/hdcR1	6.1	-0.2184 to 12.42	Yes	*	0.0317	A-C
	47	25	42	21							phmGal4/+ vs. phmGal4/hdcR2	14.6	4.162 to 25.04	Yes	**	0.0019	A-D
	57	39	40	30							hdcBG00237 vs. phmGal4/hdcR1	-6.1	-14.76 to 2.560	No	ns	0.1577	B-C
	43	31	42	35							hdcBG00237 vs. phmGal4/hdcR2	2.4	-9.061 to 13.86	No	ns	0.9793	B-D
	53	47	44	29							phmGal4/hdcR1 vs. phmGal4/hdcR2	8.5	-1.642 to 18.64	No	ns	0.0684	C-D
											Test details	Mean 1	Mean 2	Mean Diff.	SE of diff.	n1	n2	t	DF
											phmGal4/+ vs. hdcBG00237	47.8	35.6	12.2	2.724	10	10	4.478	15.93
											phmGal4/+ vs. phmGal4/hdcR1	47.8	41.7	6.1	1.926	10	10	3.168	16.69
											phmGal4/+ vs. phmGal4/hdcR2	47.8	33.2	14.6	3.086	10	10	4.731	14.38
											hdcBG00237 vs. phmGal4/hdcR1	35.6	41.7	-6.1	2.527	10	10	2.414	13.45
											hdcBG00237 vs. phmGal4/hdcR2	35.6	33.2	2.4	3.493	10	10	0.6871	17.48
											phmGal4/hdcR1 vs. phmGal4/hdcR2	41.7	33.2	8.5	2.913	10	10	2.918	12.25

## Sheet: Fig 2D
												Hr3 phmGal4/+ vs phmGal4/hdcRNAi
		Hr3										Unpaired t test with Welch's correction
					Normalised							P value	0.0356
			Mean Num Copies	SEM	mean	SEM						P value summary	*
		Control	0.779397	0.33894	1	0.434874						Significantly different (P < 0.05)?	Yes
		hdcRNAi	0.00518968	0.00189585	0.00665858	0.00243245						One- or two-tailed P value?	One-tailed
												Welch-corrected t, df	t=2.285, df=5.000
												How big is the difference?
												Mean of column A	1
		Hr4										Mean of column B	0.006659
					Normalised							Difference between means (B - A) ± SEM	-0.9933 ± 0.4348
			Mean Num Copies	SEM	mean	SEM						95% confidence interval	-2.111 to 0.1243
		Control	2.21348	0.329501	1	0.148861						R squared (eta squared)	0.5107
		hdcRNAi	0.0746547	0.02874	0.0337274	0.0129841
												F test to compare variances
												F, DFn, Dfd	31963, 5, 5
												P value	<0.0001
												P value summary	****
		Br-C										Significantly different (P < 0.05)?	Yes
					Normalised
			Mean Num Copies	SEM	mean	SEM						Hr4 phmGal4/+ vs phmGal4/hdcRNAi
		Control	2.11628	0.28244	1	0.133461						Unpaired t test with Welch's correction
		hdcRNAi	0.108101	0.0406174	0.0510806	0.0191929						P value	0.0006
												P value summary	***
												Significantly different (P < 0.05)?	Yes
												One- or two-tailed P value?	One-tailed
												Welch-corrected t, df	t=6.467, df=5.076
												How big is the difference?
												Mean of column C	1
												Mean of column D	0.03373
												Difference between means (D - C) ± SEM	-0.9663 ± 0.1494
												95% confidence interval	-1.349 to -0.5839
												R squared (eta squared)	0.8918
												F test to compare variances
												F, DFn, Dfd	131.5, 5, 5
												P value	<0.0001
												P value summary	****
												Significantly different (P < 0.05)?	Yes
												Br-C phmGal4/+ vs phmGal4/hdcRNAi
												Unpaired t test with Welch's correction
												P value	0.0004
												P value summary	***
												Significantly different (P < 0.05)?	Yes
												One- or two-tailed P value?	One-tailed
												Welch-corrected t, df	t=7.038, df=5.205
												How big is the difference?
												Mean of column E	1
												Mean of column F	0.05108
												Difference between means (F - E) ± SEM	-0.9489 ± 0.1348
												95% confidence interval	-1.291 to -0.6064
												R squared (eta squared)	0.9049
												F test to compare variances
												F, DFn, Dfd	48.82, 5, 5
												P value	0.0006
												P value summary	***
												Significantly different (P < 0.05)?	Yes

## Sheet: Fig 2E
	Number of vesicles / PG volume
	phmGal4::YpetAtet/+	phmGal4::YpetAtet/hdcRI	phmGal4::YpetAtet/hdcR2				Welch's ANOVA test				Number of families	1
	1.01	6.32	7.43				W (DFn, DFd)	41.40 (2.000, 5.659)			Number of comparisons per family	2
	1.06	4.32	3.99				P value	0.0004			Alpha	0.05
	1.45	3.78	3.22				P value summary	***
	1.1	4.44	4.33				Significant diff. among means (P < 0.05)?	Yes			Dunnett's T3 multiple comparisons test	Mean Diff.	95.00% CI of diff.	Below threshold?	Summary	Adjusted P Value	A-?
	0.89	4.87	5.32								phmGal4::YpetAtet/+ vs. phmGal4::YpetAtet/hdcRI	-3.644	-5.491 to -1.797	Yes	**	0.0021	B	phmGal4::YpetAtet/hdcRI
											phmGal4::YpetAtet/+ vs. phmGal4::YpetAtet/hdcR2	-3.756	-6.827 to -0.6847	Yes	*	0.0125	C	phmGal4::YpetAtet/hdcR2
											Test details	Mean 1	Mean 2	Mean Diff.	SE of diff.	n1	n2	t	DF
											phmGal4::YpetAtet/+ vs. phmGal4::YpetAtet/hdcRI	1.102	4.746	-3.644	0.4403	5	5	8.276	4.38
											phmGal4::YpetAtet/+ vs. phmGal4::YpetAtet/hdcR2	1.102	4.858	-3.756	0.7321	5	5	5.13	4.134

## Sheet: Fig 2F
	Wing disc volume μm3 * 10-6
	hdcBG00237/+	phmGal4/+	phmGal4/hdcRI	phmGal4/hdcR2	hdc43	hdc50	hdcBG00237				Welch's ANOVA test			Number of families	1
	6.16	7.09	3.56	3.12	9.82	9.85	9.65				W (DFn, DFd)	79.84 (6.000, 27.80)		Number of comparisons per family	21
	6.73	6.84	3.44	3.14	8.72	8.44	9.01				P value	<0.0001		Alpha	0.05
	6.99	6.36	3.13	2.89	8.67	7	7.33				P value summary	****
	6.45	6.32	4.03	3.98	8.32	8.54	6.99				Significant diff. among means (P < 0.05)?	Yes		Dunnett's T3 multiple comparisons test	Mean Diff.	95.00% CI of diff.	Below threshold?	Summary	Adjusted P Value
	7.01	7.02	3.77	4.23	7.78	8.02	8.75							hdcBG00237/+ vs. phmGal4/+	0.151	-0.8907 to 1.193	No	ns	>0.9999	A-B
	7.69	7.88	4.32	3.33	7.32	6.76	7.22							hdcBG00237/+ vs. phmGal4/hdcRI	3.424	2.430 to 4.418	Yes	****	<0.0001	A-C
	6.78	7.66	3.11	4.16	7.11	7.32	6.39							hdcBG00237/+ vs. phmGal4/hdcR2	3.607	2.567 to 4.647	Yes	****	<0.0001	A-D
	8.2	6.32	2.87	2.53	8.4	7.83	8.63							hdcBG00237/+ vs. hdc43	-0.913	-2.329 to 0.5028	No	ns	0.3256	A-E
	6.93	7.41	4.22	3.98	6.76	6.89	9.01							hdcBG00237/+ vs. hdc50	-0.72	-2.127 to 0.6874	No	ns	0.6469	A-F
	7.85	6.38	4.1	3.36	7.02	7.34	6.51							hdcBG00237/+ vs. hdcBG00237	-0.87	-2.559 to 0.8189	No	ns	0.6042	A-G
														phmGal4/+ vs. phmGal4/hdcRI	3.273	2.341 to 4.205	Yes	****	<0.0001	B-C
														phmGal4/+ vs. phmGal4/hdcR2	3.456	2.466 to 4.446	Yes	****	<0.0001	B-D
														phmGal4/+ vs. hdc43	-1.064	-2.459 to 0.3307	No	ns	0.1449	B-E
														phmGal4/+ vs. hdc50	-0.871	-2.257 to 0.5151	No	ns	0.3479	B-F
														phmGal4/+ vs. hdcBG00237	-1.021	-2.703 to 0.6611	No	ns	0.3646	B-G
														phmGal4/hdcRI vs. phmGal4/hdcR2	0.183	-0.7472 to 1.113	No	ns	>0.9999	C-D
														phmGal4/hdcRI vs. hdc43	-4.337	-5.706 to -2.968	Yes	****	<0.0001	C-E
														phmGal4/hdcRI vs. hdc50	-4.144	-5.503 to -2.785	Yes	****	<0.0001	C-F
														phmGal4/hdcRI vs. hdcBG00237	-4.294	-5.967 to -2.621	Yes	****	<0.0001	C-G
														phmGal4/hdcR2 vs. hdc43	-4.52	-5.913 to -3.127	Yes	****	<0.0001	D-E
														phmGal4/hdcR2 vs. hdc50	-4.327	-5.712 to -2.942	Yes	****	<0.0001	D-F
														phmGal4/hdcR2 vs. hdcBG00237	-4.477	-6.158 to -2.796	Yes	****	<0.0001	D-G
														hdc43 vs. hdc50	0.193	-1.433 to 1.819	No	ns	>0.9999	E-F
														hdc43 vs. hdcBG00237	0.043	-1.803 to 1.889	No	ns	>0.9999	E-G
														hdc50 vs. hdcBG00237	-0.15	-1.990 to 1.690	No	ns	>0.9999	F-G
														Test details	Mean 1	Mean 2	Mean Diff.	SE of diff.	n1	n2	t	DF
														hdcBG00237/+ vs. phmGal4/+	7.079	6.928	0.151	0.2747	10	10	0.5498	17.85
														hdcBG00237/+ vs. phmGal4/hdcRI	7.079	3.655	3.424	0.2597	10	10	13.19	17.15
														hdcBG00237/+ vs. phmGal4/hdcR2	7.079	3.472	3.607	0.2742	10	10	13.15	17.83
														hdcBG00237/+ vs. hdc43	7.079	7.992	-0.913	0.366	10	10	2.495	15.68
														hdcBG00237/+ vs. hdc50	7.079	7.799	-0.72	0.3638	10	10	1.979	15.76
														hdcBG00237/+ vs. hdcBG00237	7.079	7.949	-0.87	0.4255	10	10	2.045	13.88
														phmGal4/+ vs. phmGal4/hdcRI	6.928	3.655	3.273	0.2458	10	10	13.32	17.69
														phmGal4/+ vs. phmGal4/hdcR2	6.928	3.472	3.456	0.2611	10	10	13.24	18
														phmGal4/+ vs. hdc43	6.928	7.992	-1.064	0.3562	10	10	2.987	14.85
														phmGal4/+ vs. hdc50	6.928	7.799	-0.871	0.354	10	10	2.46	14.92
														phmGal4/+ vs. hdcBG00237	6.928	7.949	-1.021	0.4172	10	10	2.447	13.16
														phmGal4/hdcRI vs. phmGal4/hdcR2	3.655	3.472	0.183	0.2453	10	10	0.7461	17.7
														phmGal4/hdcRI vs. hdc43	3.655	7.992	-4.337	0.3448	10	10	12.58	13.71
														phmGal4/hdcRI vs. hdc50	3.655	7.799	-4.144	0.3425	10	10	12.1	13.78
														phmGal4/hdcRI vs. hdcBG00237	3.655	7.949	-4.294	0.4075	10	10	10.54	12.26
														phmGal4/hdcR2 vs. hdc43	3.472	7.992	-4.52	0.3559	10	10	12.7	14.82
														phmGal4/hdcR2 vs. hdc50	3.472	7.799	-4.327	0.3537	10	10	12.23	14.89
														phmGal4/hdcR2 vs. hdcBG00237	3.472	7.949	-4.477	0.4169	10	10	10.74	13.13
														hdc43 vs. hdc50	7.992	7.799	0.193	0.4287	10	10	0.4502	18
														hdc43 vs. hdcBG00237	7.992	7.949	0.043	0.4822	10	10	0.08917	17.29
														hdc50 vs. hdcBG00237	7.799	7.949	-0.15	0.4806	10	10	0.3121	17.23

## Sheet: Fig 3C
	Wing pouch size volume / total wing volume
	nubGal4/+	nubGal4/hdcRI			Unpaired t test with Welch's correction
	0.3754	0.5679			P value	0.0008
	0.3803	0.5111			P value summary	***
	0.4132	0.4653			Significantly different (P < 0.05)?	Yes
	0.3565	0.4676			One- or two-tailed P value?	Two-tailed
	0.3456	0.5321			Welch-corrected t, df	t=5.925, df=6.509
					How big is the difference?
					Mean of column A	0.3742
					Mean of column B	0.5088
					Difference between means (B - A) ± SEM	0.1346 ± 0.02272
					95% confidence interval	0.08005 to 0.1892
					R squared (eta squared)	0.8436
					F test to compare variances
					F, DFn, Dfd	2.836, 4, 4
					P value	0.3369
					P value summary	ns
					Significantly different (P < 0.05)?	No
					Data analyzed
					Sample size, column A	5
					Sample size, column B	5
					Column B	nubGal4/hdcRI
					vs.	vs.
					Column A	nubGal4/+

[truncated: 13 more sheets: Fig 4C, Fig 4D, Fig 4F, Fig 4G, Fig 5D, Fig 5E, Fig 6B, Fig 6G, Fig 6K, Fig 6L, Fig S2B, Fig S3C', Fig S3D']
